# Supplementary material for: Moving the field forward: detection of epileptiform abnormalities on scalp electroencephalography using deep learning—clinical application perspectives
Source: Brain Commun. 2022 Aug 29;4(5):fcac218. doi: 10.1093/braincomms/fcac218 (PMC9453433; doi:10.1093/braincomms/fcac218)
Supplement: fcac218_Supplementary_Data [file fcac218_supplementary_data.zip]

Archive with 5 entries (5 files):
- Manuscript_original_submission.pdf
- Original_submission_decision_letter.pdf
- Response_to_reviewers_comments_original.pdf
- Revision_1_decision_letter.pdf
- Supplementary Table 1.xlsx
