# Supplementary material for: Moving the field forward: detection of epileptiform abnormalities on scalp electroencephalography using deep learning—clinical application perspectives
Source: Brain Commun. 2022 Aug 29;4(5):fcac218. doi: 10.1093/braincomms/fcac218 (PMC9453433; doi:10.1093/braincomms/fcac218)
Supplement: fcac218_Supplementary_Data [file fcac218_supplementary_data.zip › Supplementary Table 1.xlsx]

## Sheet: Sheet1
Supplementary Table1: Extracted data from included studies
Studies	Publication	Recording settings	Data Size	Preprocessing	Window	Architecture	Gold standard definiton	External dataset	Annotation protocol details	focus of Conclusion/abstract - metrics
Meysam 2019 [43]	Frontiers in Human Neuroscience	EEG: Routine, Prolong. Type of epilepsy: focal and generalized.	Epileptic: 518, Normal: 0, Centers: 1, Annotated IEDs: 18083. 113000 annotation on a channel level	Montage: Longitudinal bipolar	0.1s	Architecture: Hybrid	Trained undergraduates methodology	NO	Detailed in another paper.	Sensitivity/specificity. Specificity definition unclear.
Clarke 2019 [33]	Epilepsy and Behavior	EEG: Ambulatory. Type of epilepsy: generalized.	Epileptic: 110, Normal: 0, Centers: 1, Annotated IEDs: 6983. IGE dataset	Bandpass filtering 0.5-70Hz. Notch Filter between 45-55 Hz. Montage: N/A. Input Normalization: z-score	2s	Architecture: CNN. Layers: 9. Optimizer: SGD.	Single epileptologist main dataset. Second set of 7 test set by scientists and 1 independent epileptologist	NO	Details not provided	Sensitivity/FP
Prasanth 2020 [40]	Annual International Conference of the IEEE Engineering in Medicine and Biology Society.	EEG: Routine. Type of epilepsy: focal and generalized.	Epileptic: 228, Normal: 600, Centers: 4, Annotated IEDs: 14170	Bandpass filtering to extract subbands: alpha, delta, beta, theta. Montage: N/A	0.5s	Architecture: CNN. Layers: 7. Optimizer: N/A	Main MGH dataset 2 neurologists independently. Unclear NNI, Fortis and NUH dataset	UNCLEAR. Separate results not provided for different centres to see generalizability	Details provided - The IED events are marked for each time instant with the channel information on which the most significant IED pattern exists. multiple transients annotated at the same time-instant; 14,170-time events marked as epileptiform events. Each IED is extracted as a 64-sample waveform (500-milliseconds).	Clinically relevant Sens/FP
Fürbass 2020 [46]	Clinical Neurophysiology	EEG: LTM-VEM. Type of epilepsy: focal and generalized.	Epileptic: 170, Normal: 96, Centers: 2, Annotated IEDs: 186,000 2-sec epochs normal and abnormal. Epochs of testing ranged from 11-14 second total 100 epochs tested with 98 IEDs and 46 benign variants i.e	PureEEG. Subtracting the cleaned EEG from the original signal. Montage: Longitudinal bipolar	2s	Architecture: CNN (Faster-RCNN). Layers: 21. Optimizer: N/A. Pooling: max	Two epileptologist using vEEG confirmed epilepsy to validate IEDs	NO	Details provided. Negative peak marking. Automated detections matching with the clinical labels of the ED-peaks marked by the experts (with a precision of ±100 ms) were considered true positives (TP).	Holistic metrics provided
Thomas 2020 [47]	International journal of neural systems	EEG: ICU, Routine, LTM-VEM. Type of epilepsy: focal and generalized.	Epileptic: 359, Normal: 461, Centers: 3, Annotated IEDs: 1451	Notch filter 50 Hz & 60 Hz. Butterworth 1-Hz high-pass filter. Artifact rejection based on noise statistics. Montage: Common average	1s	Architecture: CNN. Layers: 5. Optimizer: Adam. Dropout: Yes	Main MGH dataset 2 neurologists independently. MUSC mean consensus of 4. NUH one expert. MUSC 200 30-s scalp EEG segments. NUH 11-second segments	YES	all the IEDs in the EEGs by reviewing the complete EEG recording. Consequently, a single IED event could occur at multiple channels. 14,170 IEDs events with a total of 18,164 IEDs. The inter-IED annotation time window was set as 250 ms (32 samples), i.e. only IEDs with a separation of 32 samples are annotated.	Holistic metrics provided
Johansen 2016 [37]	Proceedings of the IEEE International Conference on Acoustics, Speech, and Signal Processing. ICASSP (Conference)	EEG: Routine. Type of epilepsy: focal and generalized.	Epileptic: N/A, Normal: N/A, Centers: 1, Annotated IEDs: 1500. Dataset of 5 EEGs	A high-pass filter at 1Hz. A notch filter centered at 60Hz. Montage: N/A	0.5s	Architecture: CNN. Layers: 5. Optimizer: SGD	cross-annotated independently by 2 independent neurologists	NO	Extracted with a fixed duration of 0.5 second	AUC
Thomas 2021 [44]	International journal of neural systems	EEG: ICU, Routine, LTM-VEM. Type of epilepsy: focal and generalized.	Epileptic: 875, Normal: 1854, Centers: 6, Annotated IEDs: 18164 (from 93 epileptic EEGs). 6 datasets	A high-pass filter at 1Hz. A notch filter centered at 60Hz. Montage: Longitudinal bipolar	0.5s	Architecture: CNN. Layers: 5. Optimizer: Adam. Dropout: Yes	2 neurologists MGH dataset	YES but only AUCs	Details not provided	AUC
Hao 2018 [29]	NeuroImage: Clinical	EEG: EEG-fMRI. Type of epilepsy: focal.	Epileptic: 148, Normal: 0, Centers: 1, Annotated IEDs: N/A	Bandpass filtering between 0.5-50 Hz. Montage: N/A	2s	Architecture: CNN. Layers: 31. Optimizer: N/A. Dropout: Yes. Pooling: strided convolution		?1 expert	Marking protocol not provided	Sensitivity/FP provded
Jing 2019 [31]	JAMA Neurology	EEG: ICU, Routine, LTM-VEM. Type of epilepsy: focal and generalized.	Epileptic: 1051, Normal: 8520, Centers: 1, Annotated IEDs: 13262	Bandpass filtering between 0.5-60Hz. Montage: Longitudinal bipolar, common average	1s	Architecture: CNN. Layers: 13. Optimizer: N/A. Pooling: strided convolution	8 specialists annotating IEDs. Gold standard 6 of 8 expert agreement	NO	Described in related paper	AUC
Fukumori 2019 [38]	ICASSP, IEEE International Conference on Acoustics, Speech and Signal Processing - Proceedings	EEG: Prolong. Type of epilepsy: focal. BECT dataset only	Epileptic: 6, Normal: 0, Centers: 1, Annotated IEDs: 2897	Bandpass filter between 1–30 Hz. Montage: N/A	1s	Architecture: LSTM, CNN. Layers: 9. Optimizer: N/A	1 specialist marking	NO	Clear details provided. The specialist annotated each peak as either a paroxysmal discharge (spike or spike-and-wave) or an artifact. Then, a 1-s epoch is extracted, including 300 ms before and 700 ms after every detected peak. It must be noted that each epoch represents one candidate spike.	AUC focus in results
Thomas 2018 [48]	2018 40th Annual International Conference of the IEEE Engineering in Medicine and Biology Society (EMBC)	EEG: Routine. Type of epilepsy: focal and generalized.	Epileptic: 93, Normal: 63, Centers: 1, Annotated IEDs: 18164	Filtering to remove the power-line interference and baseline drifts. Montage: CAR	0.5s	Architecture: CNN. Layers: 3. Optimizer: Adam. Pooling: max	2 neurologists MGH dataset	YES	Details not provided	Accuracy
Lourenço C. 2020 [49]	IFMBE Proceedings	EEG: Routine. Type of epilepsy: focal and generalized.	Epileptic: 99, Normal: 67, Centers: 1, Annotate IEDs: 2711. 1977 epochs 2-sec and 734 independent dataset. 3 sets Set A - Ieds + normal from epilepsy and non epilepsy patients Set B - IEDs + normal Eegs only Set C - IEDS + non-epileptiform abn and normal EEGs	Bandpass filtering between 0.5-35 Hz. Montage: Longitudinal bipolar	2s	Architecture: CNN (VGG). Layers: 11. Optimizer: Adam. Pooling: max	2 experts	NO	Details not provided	AUC/sens/spec
Tjepkema-Cloostermans 2018 [45]	Clinical Neurophysiology	EEG: Routine, Prolong. Type of epilepsy: focal	Epileptic: 57, Normal: 62, Centers: 1, Annotated IEDs: 2351. 2391 spike/waves same centre epoch based 2 datasets - first set 8775 epochs 4.8 hours. 337 IEDs Second set 19 EEGs, 93762 epochs, 52 hours, 536 IEDs	Bandpass filtering between 0.5-35 Hz. Montage: Longitudinal bipolar, laplacian	2s	Architecture: LSTM, CNN. Layers: N/A. Optimizer: N/A	1 expert neurophysiologist	NO	Details not provided	Holistic metrics provided
Nhu 2021 [30]	Healthier Lives, Digitally Enabled	EEG: Routine. Type of epilepsy: generalized.	Epileptic: 204, Normal: 218, Centers: 2, Annotated IEDs: N/A	Bandpass filtering between 0.5-50 Hz. Montage: N/A. Input Normalization: z-score	2s	Architecture: CNN. Layers: 13. Optimizer: Adam. Dropout: Yes. Batch Normalization: Yes. Pooling: strided convolution	3 experts independent	YES (annotated by same experts)	Details not provided	AUC
Wei 2021 [41]	Journal of Neural Engineering	EEG: Routine, Prolong. Type of epilepsy: focal	Epileptic: 36, Normal: 0, Centers: 2, Annotated IEDs: 3686	Bandpass filtering between 0.5-49 Hz	2s	Architecture: CNN-GRU. Layers: 14. Optimizer: Adam	2 experts independent annotation for training. public dataset 100 patients - two author anotation	YES	Details not provided	Holistic metrics provided
Lourenco C. 2021 [42]	Clinical Neurophysiology	EEG: Routine, Type of epilepsy: focal and generalized.	Epileptic: 99, Normal: 67, Centers: 2, Annotated IEDs: 2220. 4 sets with three exploring data augmentation techniques	Bandpass filtering between 0.5-30 Hz	1s	Architecture: CNN. Layers: 23. Optimizer: Adam	2 experts	NO	Details not provided	Sensitivity/specificity
Xu 2021 [39]	IEEE Transactions on Neural Systems and Rehabilitation Engineering	EEG: Prolong, Type of epilepsy: focal.	Epileptic: 15, Normal:0, Centers: 1, Annotated IEDs: 17586 spikes in 15 EEG segments ranging 9 - 34 minutes	longitudinal bipolar,source derivation,common average	2s	Architecture: LSTM. Layers: 3. Optimizer: N/A	1 Neuroscientist	NO	Details not provided	Holistic metrics provided
